# Supplementary material for: Microextraction of Reseda luteola-Dyed Wool and Qualitative Analysis of Its Flavones by UHPLC-UV, NMR and MS
Source: Molecules. 2021 Jun 22;26(13):3787. doi: 10.3390/molecules26133787 (PMC8270335; doi:10.3390/molecules26133787)
Supplement: Supplementary file 1 [file molecules-26-03787-s001.zip]

Archive with 1 entries (1 files):
- molecules-1245700-supplementary.pdf
